# Supplementary material for: Structural comparison of the rostra of two species of weevils coexisting on Ailanthus altissima: the response to ecological demands of egg deposition
Source: BMC Ecol Evol. 2021 May 28;21:101. doi: 10.1186/s12862-021-01824-7 (PMC8161989; doi:10.1186/s12862-021-01824-7)
Supplement: Supplementary file 2 — Additional file 2. Data of elytra length and rostra length of Eucryptorrhynchus scrobiculatus and E. brandti. [file 12862_2021_1824_MOESM2_ESM.xlsx]

## Sheet: Sheet1
ESC								EBR
Elytra length	ESC F		Elytra length	ESC M				Elytra length	EBR F		Elytra length	EBR M
12.761	6.06044		13.5357	6.6294				9.63168	5.1943		8.382	4.4704
14.2646	6.8834		12.7203	6.4643				9.78662	4.99618		8.64362	4.66344
12.8702	6.82752		13.241	6.52526				9.51484	5.06984		8.60298	4.6355
13.9471	6.89864		13.4772	6.52526				9.8298	5.10794		8.53948	4.78282
13.528	6.30174		13.7897	6.59384				9.34212	4.7498		8.02132	4.3434
13.5103	6.54812		13.8608	6.6548				9.398	4.94284		8.0772	4.34594
13.4645	6.6421		13.9624	6.94436				9.37006	4.78028		8.3185	4.69138
11.7348	6.2357		14.2011	6.7437				8.6487	4.81076		7.94766	4.21132
12.921	6.25094		11.9634	5.6007				9.86282	5.30352		7.90194	4.2545
13.2715	6.17474		13.5941	6.49478				9.40816	4.45262		8.71982	4.45008
13.9294	6.4897		13.3934	6.53542				9.5885	4.5339		8.20166	4.2545
11.9228	5.74294		12.1945	5.93598				9.39292	4.98856		7.92226	4.15544
12.8448	5.96646		12.6695	6.25348				9.46912	4.90474		8.37692	4.24942
14.2367	6.83768		12.3723	6.10362				9.85266	4.89966		7.493	4.19354
13.4315	6.3754		13.1064	6.56844				8.55472	4.93268		7.31774	4.28752
13.6804	6.63956		12.9261	6.49478				9.00684	4.48056		8.04164	4.36372
12.9083	6.57352		12.4917	6.20522				9.72566	5.03428		7.99846	4.32054
12.9896	6.01726		13.3121	6.83006				9.1186	4.83616		8.21436	4.36372
13.7084	6.28142		14.0818	6.9215				9.78662	5.06476		8.66394	4.73456
14.0716	6.49986		13.0886	6.46684				8.3947	4.49326		7.94258	4.20624
13.8786	6.67258		12.4714	6.12648				8.90778	4.82346		8.20674	4.18084
13.8989	6.62432		13.6296	6.64972				9.017	4.58978		8.54456	4.45262
13.3706	6.34492		12.921	6.41096				9.25576	4.89966		7.79272	4.17068
13.274	6.37794		13.368	6.63448				9.84504	5.05206		8.00608	4.41706
12.7203	6.23824		13.3553	6.31444				9.62406	4.90982		7.67334	4.15798
13.3807	6.48462		13.208	6.3246				8.3693	4.34594		8.3566	4.35864
13.5357	6.69544		12.4968	6.18236				9.73582	4.9403		8.8646	4.68884
12.5527	6.18744		12.5222	6.15188				9.05764	4.6609		8.41502	4.3307
13.8582	6.6548		13.9217	6.86054				9.55548	4.82346		8.39978	4.44246
13.5433	6.26364		11.9456	6.04774				9.14654	4.61264		8.95858	4.6736
12.4816	6.14426		12.6162	6.06298				8.76808	4.5466		8.1661	4.15544
13.6423	6.46938		13.114	6.3627				8.47344	4.48056		8.38708	4.49326
13.2588	6.65226		13.1928	6.4516				9.44118	4.65328		8.64108	4.27482
14.1605	6.74624		14.2265	7.01548				8.95858	4.6736		8.39216	4.41452
12.1793	6.18236		14.1351	6.858				9.46658	4.75996		8.14578	4.41198
13.3706	6.62432		12.6416	6.14172				8.07974	4.1529		7.98576	4.02844
12.4638	6.30682		12.9565	6.29158				9.55294	4.9149		8.31596	4.36372
12.4257	6.12394		14.4577	6.82752				8.99668	4.58978		6.93674	3.58648
12.5095	6.63956		12.126	5.85724				9.38276	4.77266		7.14502	3.63728
13.9776	6.63448		14.2621	6.77672				9.2329	4.7879		8.56234	4.59232
11.0592	5.45338		13.8836	6.63448				9.43356	4.8387		9.39038	4.70154
14.6126	7.0104		11.7678	5.6896				9.8044	5.14096		8.59536	4.53898
13.2766	6.44144							9.38276	4.9149		8.32612	4.29768
13.6652	6.6675							9.4234	4.9022		8.20166	4.13512
12.9108	6.47446							9.26846	5.01142		8.42772	4.26974
12.3596	5.9817							9.5885	5.1562		8.81634	4.4577
13.241	6.53288							9.23544	4.77012		8.40232	4.2545
13.1547	6.21538							9.65962	4.82854		8.46074	4.37388
13.3604	6.52018							9.50722	4.83362		8.43534	4.3434
12.0244	5.6896							8.636	4.69646		7.18566	3.84302
13.0378	6.20522
14.4374	7.03834
13.904	6.53288
14.1199	6.8834
Two females								Two males
Elytra length	ESC F		Elytra length	EBR F				Elytra length	ESC M		Elytra length	EBR M
12.761	6.06044		9.63168	5.1943				13.5357	6.6294		8.382	4.4704
14.2646	6.8834		9.78662	4.99618				12.7203	6.4643		8.64362	4.66344
12.8702	6.82752		9.51484	5.06984				13.241	6.52526		8.60298	4.6355
13.9471	6.89864		9.8298	5.10794				13.4772	6.52526		8.53948	4.78282
13.528	6.30174		9.34212	4.7498				13.7897	6.59384		8.02132	4.3434
13.5103	6.54812		9.398	4.94284				13.8608	6.6548		8.0772	4.34594
13.4645	6.6421		9.37006	4.78028				13.9624	6.94436		8.3185	4.69138
11.7348	6.2357		8.6487	4.81076				14.2011	6.7437		7.94766	4.21132
12.921	6.25094		9.86282	5.30352				11.9634	5.6007		7.90194	4.2545
13.2715	6.17474		9.40816	4.45262				13.5941	6.49478		8.71982	4.45008
13.9294	6.4897		9.5885	4.5339				13.3934	6.53542		8.20166	4.2545
11.9228	5.74294		9.39292	4.98856				12.1945	5.93598		7.92226	4.15544
12.8448	5.96646		9.46912	4.90474				12.6695	6.25348		8.37692	4.24942
14.2367	6.83768		9.85266	4.89966				12.3723	6.10362		7.493	4.19354
13.4315	6.3754		8.55472	4.93268				13.1064	6.56844		7.31774	4.28752
13.6804	6.63956		9.00684	4.48056				12.9261	6.49478		8.04164	4.36372
12.9083	6.57352		9.72566	5.03428				12.4917	6.20522		7.99846	4.32054
12.9896	6.01726		9.1186	4.83616				13.3121	6.83006		8.21436	4.36372
13.7084	6.28142		9.78662	5.06476				14.0818	6.9215		8.66394	4.73456
14.0716	6.49986		8.3947	4.49326				13.0886	6.46684		7.94258	4.20624
13.8786	6.67258		8.90778	4.82346				12.4714	6.12648		8.20674	4.18084
13.8989	6.62432		9.017	4.58978				13.6296	6.64972		8.54456	4.45262
13.3706	6.34492		9.25576	4.89966				12.921	6.41096		7.79272	4.17068
13.274	6.37794		9.84504	5.05206				13.368	6.63448		8.00608	4.41706
12.7203	6.23824		9.62406	4.90982				13.3553	6.31444		7.67334	4.15798
13.3807	6.48462		8.3693	4.34594				13.208	6.3246		8.3566	4.35864
13.5357	6.69544		9.73582	4.9403				12.4968	6.18236		8.8646	4.68884
12.5527	6.18744		9.05764	4.6609				12.5222	6.15188		8.41502	4.3307
13.8582	6.6548		9.55548	4.82346				13.9217	6.86054		8.39978	4.44246
13.5433	6.26364		9.14654	4.61264				11.9456	6.04774		8.95858	4.6736
12.4816	6.14426		8.76808	4.5466				12.6162	6.06298		8.1661	4.15544
13.6423	6.46938		8.47344	4.48056				13.114	6.3627		8.38708	4.49326
13.2588	6.65226		9.44118	4.65328				13.1928	6.4516		8.64108	4.27482
14.1605	6.74624		8.95858	4.6736				14.2265	7.01548		8.39216	4.41452
12.1793	6.18236		9.46658	4.75996				14.1351	6.858		8.14578	4.41198
13.3706	6.62432		8.07974	4.1529				12.6416	6.14172		7.98576	4.02844
12.4638	6.30682		9.55294	4.9149				12.9565	6.29158		8.31596	4.36372
12.4257	6.12394		8.99668	4.58978				14.4577	6.82752		6.93674	3.58648
12.5095	6.63956		9.38276	4.77266				12.126	5.85724		7.14502	3.63728
13.9776	6.63448		9.2329	4.7879				14.2621	6.77672		8.56234	4.59232
11.0592	5.45338		9.43356	4.8387				13.8836	6.63448		9.39038	4.70154
14.6126	7.0104		9.8044	5.14096				11.7678	5.6896		8.59536	4.53898
13.2766	6.44144		9.38276	4.9149							8.32612	4.29768
13.6652	6.6675		9.4234	4.9022							8.20166	4.13512
12.9108	6.47446		9.26846	5.01142							8.42772	4.26974
12.3596	5.9817		9.5885	5.1562							8.81634	4.4577
13.241	6.53288		9.23544	4.77012							8.40232	4.2545
13.1547	6.21538		9.65962	4.82854							8.46074	4.37388
13.3604	6.52018		9.50722	4.83362							8.43534	4.3434
12.0244	5.6896		8.636	4.69646							7.18566	3.84302
13.0378	6.20522
14.4374	7.03834
13.904	6.53288
14.1199	6.8834
